# Supplementary material for: Ikhnos: A Novel Software to Register and Analyze Bone Surface Modifications Based on Three-Dimensional Documentation
Source: Animals (Basel). 2022 Oct 20;12(20):2861. doi: 10.3390/ani12202861 (PMC9598086; doi:10.3390/ani12202861)
Supplement: Supplementary file 1 [file animals-12-02861-s001.zip]

Archive with 3 entries (3 files):
- Animals_S1.pdf
- Animals_S2.pdf
- Animals_S3.pdf
